# Supplementary material for: Translation of Mutant Repetitive Genomic Sequences in Hirsutella sinensis and Changes in the Secondary Structures and Functional Specifications of the Encoded Proteins
Source: Int J Mol Sci. 2024 Oct 17;25(20):11178. doi: 10.3390/ijms252011178 (PMC11508423; doi:10.3390/ijms252011178)
Supplement: Supplementary file 1 [file ijms-25-11178-s001.zip]

Archive with 1 entries (1 files):
- ijms-3236691-supplementary.pdf
